# Supplementary material for: Adipocytokines in Untreated Newly Diagnosed Rheumatoid Arthritis: Association with Circulating Chemokines and Markers of Inflammation
Source: Biomolecules. 2021 Feb 21;11(2):325. doi: 10.3390/biom11020325 (PMC7924659; doi:10.3390/biom11020325)
Supplement: Supplementary file 1 [file biomolecules-11-00325-s001.zip]

Archive with 2 entries (2 files):
- Suplementary Tables Vasileiadis et al.pdf
- supplementary figures.pdf
